# Supplementary material for: Molecular Characterization and Prognostication of Large Cell Neuroendocrine Carcinoma and Large Cell Carcinoma
Source: Front Oncol. 2022 Jan 14;11:664397. doi: 10.3389/fonc.2021.664397 (PMC8796852; doi:10.3389/fonc.2021.664397)
Supplement: Supplementary file 4 [file Table_2.xlsx]

## Sheet: sheet1
Table S2: Genetic mutations detected in this study
Patint ID	Gene Name	Variant	Mutant Type
1	TP53	p.C277*	Stop_Gained
1	RB1	c.469_500+86del	Indel
2	BRAF	CNV	Amplification
2	FGFR1	CNV	Amplification
2	MYC	CNV	Amplification
2	RB1	p.Q62*	Stop_Gained
2	TP53	p.E285K	Missense
2	MET	CNV	Amplification
2	TP53	CNV	Deletion
3	FANCE	p.V398F	Missense
3	HGF	p.L20F	Missense
3	KEAP1	p.C297W	Missense
3	PDGFRB	p.G963V	Missense
3	PKHD1	p.D1259fs	Frameshift
3	PKHD1	p.D1259H	Missense
3	SMARCA4	p.R1243fs	Frameshift
3	TP53	c.A560-2G	Missense
3	TSC1	p.P601S	Missense
3	TUBB3	p.G109A	Missense
4	CDKN1B	p.E105*	Stop_Gained
4	SETD2	p.I1758R	Missense
4	SMARCA4	p.R979P	Missense
4	TP53	p.R196*	Stop_Gained
5	TP53	p.R158L	Missense
5	LZTR1	p.E446Q	Missense
5	ROS1	p.F1828L	Missense
6	KRAS	p.G12V	Missense
6	MYC	CNV	Amplification
6	TP53	p.R280I	Missense
7	TP53	p.N131Y	Missense
7	ERBB3	p.G668V	Missense
7	FGFR1	CNV	Amplification
8	ARID1A	p.A1442G	Missense
8	BCL2	CNV	Amplification
8	BRCA1	p.H1545N	Missense
8	CDK12	p.K373Rfs*63	Frameshift
8	FLCN	p.S337R	Missense
8	GNAS	CNV	Amplification
8	IL7R	CNV	Amplification
8	RB1	p.E137Kfs*16	Frameshift
8	RICTOR	CNV	Amplification
8	TERT	CNV	Amplification
8	TP53	c.673-1G>T	Splicing
8	ZNF217	CNV	Amplification
9	AKT3	c.172+1delG	Splicing
9	EGFR	p.G857R	Missense
9	RB1	p.R556*	Stop_Gained
9	TP53	p.E287Rfs*58	Frameshift
9	TP53	p.A159V	Missense
9	RB1	c.1333-2A>G	Splicing
9	RICTOR	CNV	Amplification
9	TET2	p.G1365S	Missense
9	TP53	p.H168L	Missense
10	DPYD	p.E627D	Missense
10	FGFR1	CNV	Amplification
10	ROS1	p.Y1696C	Missense
10	TP53	p.P77Rfs*50	Frameshift
11	VEGFA	CNV	Amplification
11	MYC	CNV	Amplification
11	RB1	STOP_GAINED	Stop_Gained
11	SMARCA4	p.H571Q	Missense
11	TP53	p.Y236C	Missense
12	APC	p.S2601T	Missense
12	ATR	p.F782L	Missense
12	ERBB2	CNV	Amplification
12	GRIN2A	p.G1263R	Missense
12	KEAP1	p.S35Lfs*6	Frameshift
12	MEN1	p.L504M	Missense
12	PARK2	p.E98Sfs*5	Frameshift
12	PIK3C3	p.W146*	Stop_Gained
12	QKI	p.N201I	Missense
12	SMARCA4	p.K981E	Missense
12	TP53	p.A138Cfs*25	Frameshift
12	XPC	p.A714P	Missense
13	BRAF	p.G460R	Missense
13	KRAS	p.G12C	Missense
13	MTHFR	p.G205E	Missense
13	MTOR	p.A2248S	Missense
13	PDGFRB	p.S1056*	Stop_Gained
13	RB1	p.Y292Ifs*9	Frameshift
13	TP53	p.R248Q	Missense
13	VEGFA	CNV	Amplification
14	RET	KIF5B~RET	Fusion
14	CDKN2A	large fragment deletion	Indel
14	NOTCH2	p.G119C	Missense
15	JAK2	p.V617F	Missense
15	SOX2	p.Y160H	Missense
15	RICTOR	CNV	Amplification
15	CDKN1B	p.E75K	Missense
15	PTEN	p.G36E	Missense
15	TP53	p.V272L	Missense
16	JAK1	c.330-23_483+1060dup	Indel
16	PTEN	CNV	Deletion
16	ERBB4	p.N71T	Missense
16	LRP1B	p.C2518F	Missense
16	TP53	p.I195T	Missense
17	TET2	p.E1215*	Stop_Gained
17	TET2	p.R1366S	Missense
